# Supplementary material for: Network Pharmacology, Molecular Dynamics Simulation, and Biological Validation Insights into the Potential of Ligustri Lucidi Fructus for Diabetic Nephropathy
Source: Int J Mol Sci. 2025 Jun 30;26(13):6303. doi: 10.3390/ijms26136303 (PMC12249564; doi:10.3390/ijms26136303)
Supplement: Supplementary file 1 [file ijms-26-06303-s001.zip]

Archive with 1 entries (1 files):
- ijms-3708925-supplementary.pdf
